# Supplementary material for: Associations Between Low-Density Lipoprotein Cholesterol Levels and Cardiovascular Outcomes in Patients Undergoing Dialysis: A Nationwide Cohort Study
Source: J Clin Med. 2025 Jul 8;14(14):4845. doi: 10.3390/jcm14144845 (PMC12295821; doi:10.3390/jcm14144845)
Supplement: Supplementary file 1 [file jcm-14-04845-s001.zip]

Archive with 1 entries (1 files):
- jcm-3702378-supplementary.pdf
